# Supplementary material for: Posterior reversible encephalopathy syndrome across 22 VEGF-pathway inhibitors in the FDA adverse event reporting system: reporting patterns and reporting-interval characteristics
Source: Front Pharmacol. 2026 Jul 9;17:1887454. doi: 10.3389/fphar.2026.1887454 (PMC13392357; doi:10.3389/fphar.2026.1887454)
Supplement: Supplementary file 2 [file Table1.xlsx]

## Sheet: S1_S1_drug_synonyms
Supplementary Table S1. Drug synonym dictionary used for FAERS query (22 VEGFi/VEGFRi agents)
All synonyms were queried as exact uppercase matches against three FAERS/openFDA fields joined by Boolean OR: patient.drug.openfda.generic_name.exact, patient.drug.openfda.brand_name.exact, and patient.drug.medicinalproduct.exact. Only reports with drugcharacterization = 1 (primary suspect) were included. Multi-term synonyms are comma-separated below.
Drug (INN)	Mechanistic class	Brand names	Investigational codes / alternative INN	Notes
Bevacizumab	mAb / decoy (systemic)	Avastin, Mvasi, Zirabev, Alymsys	rhuMAb VEGF	First VEGF-pathway inhibitor approved (2004)
Ramucirumab	mAb / decoy (systemic)	Cyramza	IMC-1121B, LY3009806	Anti-VEGFR-2 monoclonal
Aflibercept	mAb / decoy (systemic)	Zaltrap, Eylea	AVE 0005, VEGF-TRAP	VEGF-A/B/PlGF decoy receptor
Ranibizumab	Intravitreal anti-VEGF	Lucentis, Byooviz, Cimerli	rhuFab V2	Fab fragment, intravitreal use
Brolucizumab	Intravitreal anti-VEGF	Beovu	RTH258, ESBA-1008	scFv, intravitreal
Conbercept	Intravitreal anti-VEGF	Lumitin	KH902	Fusion protein, China-approved
Tivozanib	Highly selective VEGFR-TKI	Fotivda	AV-951, KRN951	Highly selective VEGFR-1/2/3
Axitinib	Highly selective VEGFR-TKI	Inlyta	AG-013736	Selective VEGFR-1/2/3
Fruquintinib	Highly selective VEGFR-TKI	Elunate, Fruzaqla	HMPL-013	China-developed, FDA 2023
Lenvatinib	VEGFR + FGFR selective	Lenvima, Kisplyx	E7080	VEGFR + FGFR
Vandetanib	VEGFR + RET + EGFR	Caprelsa	ZD6474	Multi-kinase
Cediranib	VEGFR-TKI (investigational)	Recentin	AZD2171	Development largely discontinued
Brivanib	VEGFR + FGFR (investigational)	—	BMS-582664	Development discontinued
Sunitinib	Multi-kinase VEGFR-TKI	Sutent	SU11248	Approved 2006
Sorafenib	Multi-kinase VEGFR-TKI	Nexavar	BAY 43-9006	Approved 2005
Pazopanib	Multi-kinase VEGFR-TKI	Votrient	GW786034	Approved 2009
Cabozantinib	Multi-kinase (MET-primary)	Cabometyx, Cometriq	XL184, BMS-907351	Primary target MET per label
Regorafenib	Multi-kinase VEGFR-TKI	Stivarga	BAY 73-4506	Approved 2012
Nintedanib	FGFR-primary + VEGFR + PDGFR	Ofev, Vargatef	BIBF 1120	IPF indication primarily; also NSCLC
Apatinib	VEGFR-TKI (China-primary)	Aitan, Rivoceranib	YN968D1	China 2014; USAN rivoceranib
Anlotinib	Multi-kinase (China-primary)	Focus V, Fukewei	AL3818	China 2018
Surufatinib	VEGFR + FGFR1 + CSF1R	Sulanda	HMPL-012, sulfatinib	China 2020

## Sheet: S2_S2_meddra_pts
Supplementary Table S2. MedDRA Preferred Terms used for PRES case ascertainment in FAERS
PRES ascertainment used a two-tier SMQ-style definition. Narrow definition (primary analysis) comprised the two exact PRES synonyms 'Posterior reversible encephalopathy syndrome' and 'Reversible posterior leukoencephalopathy syndrome'. Broad definition (sensitivity analysis S1) added related PTs that may capture atypical or non-specifically coded PRES presentations.
MedDRA Preferred Term	MedDRA version	Definition scope	Included in primary	Notes
Posterior reversible encephalopathy syndrome	MedDRA 25.0+	Narrow (primary)	Yes	Exact PT for PRES; canonical term. Primary ascertainment criterion.
Reversible posterior leukoencephalopathy syndrome	MedDRA 25.0+	Narrow (primary)	Yes	Synonym of PRES historically; both terms used interchangeably.
Hypertensive encephalopathy	MedDRA 25.0+	Broad (sensitivity)	Sensitivity analysis	Captures PRES cases coded by non-neurologists under hypertension umbrella. Included in broad SMQ only.
Leukoencephalopathy	MedDRA 25.0+	Broad (sensitivity)	Sensitivity analysis	Captures atypical PRES presentations. Broad SMQ only.
Toxic leukoencephalopathy	MedDRA 25.0+	Broad (sensitivity)	Sensitivity analysis	Drug-associated presentation that may encompass PRES.
Cortical blindness	MedDRA 25.0+	Excluded	No	Non-specific; may reflect PRES or other aetiology. Excluded to maintain specificity.

## Sheet: S3_S3_literature_concordance
Supplementary Table S3. Literature concordance of FAERS PRES disproportionality signals for VEGFi/VEGFRi agents with computable ROR
Targeted PubMed search (executed 2026-04-20; English only). Case counts are reported as exact numbers for sparse literatures and as conservative lower-bound thresholds for well-documented agents; conference abstracts and non-English literature were not included in the primary count.
Drug	Class	FAERS ROR (95% CI)	PubMed cases (n)	First PubMed report (year)	Key references	Note
Positive disproportionality signal (ranked by ROR)
Tivozanib	VEGFR-TKI selective	16.68 (9.45–29.45)	0	—	— (1 conference abstract only: SHM Converge 2022, Abstract O41, not PubMed-indexed)	Under-represented signal; no peer-reviewed PubMed-indexed dedicated case report identified
Lenvatinib	VEGFR-TKI selective + FGFR	11.62 (9.98–13.52)	≥5	2018	Chae 2018 (Oncotarget); Tseng 2022 (Brain Sci); Nishikawa 2023 (Front Oncol, LEAP combo); Khan 2022 (Case Rep)	Well-documented; thyroid and endometrial cancer predominant
Fruquintinib	VEGFR-TKI selective	11.38 (7.06–18.34)	4	2023	Wang 2023 (Neurol Sci); Ledet 2025 (Clin Colorectal Cancer); ElManfalouty 2025 (Cureus); Ioannidis 2025 (Eur J Cancer)	All in metastatic colorectal cancer; fruquintinib PRES literature remains limited to four PubMed-indexed cases
Axitinib	VEGFR-TKI selective	9.74 (7.90–12.01)	1–2	2017	Nakamura 2017 (Int Cancer Conf J)	Under-reported in literature relative to FAERS signal
Bevacizumab	anti-VEGF-A mAb	9.29 (8.51–10.14)	≥20	2006	Glusker 2006 (NEJM); Ozcan 2006; Seet 2012 (QJM; n=12 review); Lazarus 2012; Eryılmaz 2016; Wang 2014 (WJG); many others	Most prevalent in literature; Weber effect likely attenuates FAERS rank
Ramucirumab	anti-VEGFR-2 mAb	7.56 (4.97–11.49)	0	—	No dedicated PubMed-indexed case report identified	Under-represented in the dedicated case-report literature despite a strong FAERS signal
Pazopanib	VEGFR-TKI multikinase	6.05 (4.84–7.56)	≥6	2012	Chelis 2012 (BMC Cancer); Deguchi 2017 (Invest New Drugs; reviews 5 RCC cases); Savaliya 2023 (Diseases)	Well-documented in RCC and STS
Vandetanib	VEGFR-TKI + RET + EGFR	5.87 (2.44–14.14)	2	2015	Kamiya-Matsuoka 2015 (primary brain tumor series, 2 DIPG cases)	Pediatric DIPG cases; limited adult reports
Regorafenib	VEGFR-TKI multikinase	4.90 (3.36–7.15)	1	2014	Myint 2014 (Clin Colorectal Cancer)	Under-reported relative to FAERS
Sunitinib	VEGFR-TKI multikinase	3.49 (2.76–4.41)	≥8	2007	Martín 2007 (JCO); Padhy 2011; Khan 2012; Costa 2014; Fukui 2016; Seo 2018; others	Well-documented across multiple indications
Sorafenib	VEGFR-TKI multikinase	2.71 (1.86–3.95)	3–4	2010	Govindarajan 2010; Ohba 2016 (adult HCC); Özgüven 2016 (pediatric AML)	Well-documented; pediatric pathway reported
Cabozantinib	VEGFR-TKI multikinase	2.00 (1.47–2.70)	1	2020	Reddy 2020 (Case Rep Neurol, atypical PRES; first reported case)	Under-reported relative to FAERS
Aflibercept	VEGF-A/B/PlGF trap	1.98 (1.38–2.83)	1	2011	Tlemsani 2011 (Target Oncol; included 1 aflibercept case)	Literature-scarce; IV oncology formulation only
Inverse signal
Nintedanib	multi-TKI (IPF, NSCLC)	0.34 (0.14–0.82)	0	—	No dedicated PRES case report identified	Inverse signal; IPF indication + low recognition by pulmonology
No signal / insufficient reports
Ranibizumab	anti-VEGF-A Fab (intravitreal)	— (NA, n=1)	0	—	No PubMed case report identified	Intravitreal; negligible systemic exposure
Brolucizumab	anti-VEGF-A scFv (intravitreal)	— (NA, n=0)	0	—	No case report identified	Intravitreal
Conbercept	anti-VEGF fusion (intravitreal)	— (NA, n=0)	0	—	No PubMed case report identified	China-approved intravitreal; sparse global FAERS coverage
Apatinib	VEGFR-TKI selective (China)	— (NA, n=1)	≥3 (Chinese literature)	2018	Multiple case reports in Chinese journals (not captured by PubMed-only scan)	China market; CNKI search recommended for full literature capture
Anlotinib	VEGFR-TKI multikinase (China)	— (NA, n=0)	≥2	2023	Cervical cancer + tislelizumab case (Front Pharmacol 2023); Chinese journal reports	FAERS null ≠ no events; China-primary market
Surufatinib	VEGFR + FGFR1 + CSF1R (China)	— (NA, n=0)	0	—	No case report identified	Limited global post-marketing exposure
Cediranib	VEGFR-TKI (discontinued/trial)	— (NA, n=0)	1	2014	Kim 2014 (Invest New Drugs; atypical PRES)	Unapproved outside trials; 1 PubMed case exists
Brivanib	VEGFR + FGFR (discontinued)	— (NA, n=0)	0	—	No case report identified	Development discontinued
Abbreviations: CI, confidence interval; FAERS, FDA Adverse Event Reporting System; FGFR, fibroblast growth factor receptor; IPF, idiopathic pulmonary fibrosis; mAb, monoclonal antibody; NA, not applicable (fewer than 2 reports, ROR undefined); NSCLC, non-small-cell lung cancer; PRES, posterior reversible encephalopathy syndrome; ROR, reporting odds ratio; RPLS, reversible posterior leukoencephalo…

## Sheet: S4_S4_IC50_sources
Supplementary Table S4. VEGFR-2 biochemical IC50 values and source references for the 11 VEGFR-TKIs included in the quantitative selectivity-gradient correlation analysis (Methods §2.7)
All values are recombinant VEGFR-2 (KDR) kinase enzymatic IC50 or Ki from the original drug-discovery manuscript. Assay conditions (ATP concentration, substrate) are not harmonised across sources; values are therefore used as an ordinal selectivity indicator within the rank-based Spearman correlation rather than as absolute potency estimates. Monoclonal antibodies (bevacizumab, ramucirumab) and d…
Drug	Mechanistic class	VEGFR-2 IC50 (nM)	Assay	Source reference	Notes
Cabozantinib	Multi-kinase (MET-primary)	0.035	Isolated recombinant KDR kinase, enzymatic	Yakes FM et al. Cabozantinib (XL184), a novel MET and VEGFR2 inhibitor, simultaneously suppresses metastasis, angiogenesis, and tumor growth. Mol Cancer Ther 2011;10(12):2298-2308.	Prespecified sensitivity exclusion: primary clinical target is MET per FDA label
Tivozanib	Highly selective VEGFR	0.21	Recombinant VEGFR-2 kinase, enzymatic	Nakamura K et al. KRN951, a highly potent and selective inhibitor of vascular endothelial growth factor receptor tyrosine kinases, has antitumor activities and affects functional vascular properties. Cancer Res 2006;66(18):9134-9142.
Axitinib	Highly selective VEGFR	0.25	Recombinant VEGFR-2 (KDR) kinase, enzymatic	Hu-Lowe DD et al. Nonclinical antiangiogenesis and antitumor activities of axitinib (AG-013736), an oral, potent, and selective inhibitor of vascular endothelial growth factor receptor tyrosine kinases 1, 2, 3. Clin Cancer Res 2008;14(22):7272-7283.
Fruquintinib	Highly selective VEGFR	2	Recombinant VEGFR-2 kinase, enzymatic IC50	Sun Q et al. Discovery of fruquintinib, a potent and highly selective small molecule inhibitor of VEGFR 1, 2, 3 tyrosine kinases for cancer therapy. Cancer Biol Ther 2014;15(12):1635-1645.
Lenvatinib	VEGFR + FGFR selective	4	Recombinant VEGFR-2 kinase, enzymatic	Matsui J et al. Multi-kinase inhibitor E7080 suppresses lymph node and lung metastases of human mammary breast tumor MDA-MB-231 via inhibition of vascular endothelial growth factor-receptor (VEGF-R) 2 and VEGF-R3 kinase. Clin Cancer Res 2008;14(17):5459-5465.
Regorafenib	Multi-kinase	4.2	Recombinant KDR kinase, enzymatic	Wilhelm SM et al. Regorafenib (BAY 73-4506): a new oral multikinase inhibitor of angiogenic, stromal and oncogenic receptor tyrosine kinases with potent preclinical antitumor activity. Int J Cancer 2011;129(1):245-255.
Nintedanib	FGFR-primary + VEGFR + PDGFR	21	Recombinant VEGFR-2 kinase, enzymatic	Hilberg F et al. BIBF 1120: triple angiokinase inhibitor with sustained receptor blockade and good antitumor efficacy. Cancer Res 2008;68(12):4774-4782.	Prespecified sensitivity exclusion: FGFR-primary kinome, IPF indication
Pazopanib	Multi-kinase	30	Recombinant VEGFR-2 kinase, enzymatic	Kumar R et al. Pharmacokinetic-pharmacodynamic correlation from mouse to human with pazopanib, a multikinase angiogenesis inhibitor with potent antitumor and antiangiogenic activity. Mol Cancer Ther 2007;6(7):2012-2021.
Vandetanib	VEGFR + RET + EGFR	40	Recombinant VEGFR-2 (KDR) kinase, enzymatic	Hennequin LF et al. Novel 4-anilinoquinazolines with C-7 basic side chains: design and structure activity relationship of a series of potent, orally active, VEGF receptor tyrosine kinase inhibitors. J Med Chem 2002;45(6):1300-1312. (ZD6474 original report)
Sunitinib	Multi-kinase	80	Recombinant VEGFR-2 kinase, enzymatic	Mendel DB et al. In vivo antitumor activity of SU11248, a novel tyrosine kinase inhibitor targeting vascular endothelial growth factor and platelet-derived growth factor receptors: determination of a pharmacokinetic/pharmacodynamic relationship. Clin Cancer Res 2003;9(1):327-337.
Sorafenib	Multi-kinase	90	Recombinant VEGFR-2 (KDR) kinase, enzymatic	Wilhelm SM et al. BAY 43-9006 exhibits broad spectrum oral antitumor activity and targets the RAF/MEK/ERK pathway and receptor tyrosine kinases involved in tumor progression and angiogenesis. Cancer Res 2004;64(19):7099-7109.
Footnote. Rows highlighted in yellow indicate prespecified sensitivity exclusions in the Spearman correlation analysis (Methods §2.7). Cabozantinib is excluded because its primary clinical target per FDA label is MET; nintedanib is excluded because its kinome profile is FGFR-primary and its licensed indication (IPF) lies outside the oncology comparator set. Primary analysis: ρ = −0.38, p = 0.25 (…

## Sheet: S5_S5_Sensitivity_summary
Sensitivity analysis	Definition	PRES report count	Top-5 rank stability	Key observation
S1 Broad PT definition	PRES preferred terms plus 3 low-specificity broad terms (hypertensive encephalopathy, leukoencephalopathy, toxic leukoencephalopathy)	~11,600 (~20% more than primary)	Unchanged (all 5 top drugs retained rank)	Broad PTs increased case capture without materially altering top-rank ordering
S2 Physician-reporter only	Reports with primarysource.qualification ∈ {1, 2, 3} (physician / pharmacist / other-HCP)	6,821	Unchanged; tivozanib retains rank 1; fruquintinib and lenvatinib retain top-3	Consumer-only reports did not drive the signals
S3 Post-2014 window	Receipt dates Q1 2014 onwards	9,014	Unchanged	No material shift from earliest quarters
S4 Within-class comparator	Denominator restricted to 22-drug VEGFi/VEGFRi subset only	9,745 (same numerator)	Selectivity gradient preserved; inverse nintedanib signal retained	Within-class comparison reproduces the primary selectivity ranking
Footnote: Summary of the four tabulated sensitivity analyses (S1–S4). Leave-one-out (S5) and pooled selective-versus-multi-kinase comparison (S6) are reported in the main manuscript Results §3.4.

## Sheet: S6_STROBE_adapted_checklist
STROBE Statement—adapted checklist of items that should be included in reports of FAERS pharmacovigilance disproportionality studies
Manuscript: "Posterior reversible encephalopathy syndrome across 22 VEGF-pathway inhibitors in the FDA Adverse Event Reporting System: reporting patterns and reporting-interval characteristics"
Notes: This checklist is adapted from STROBE for observational studies (von Elm 2007 Lancet 370:1453) and aligned with READUS-PV reporting principles for disproportionality analyses of individual case safety reports (Fusaroli, Salvo, Khouri, Raschi et al. 2024 Drug Safety 47:585-599). Items marked "N/A" are not applicable to spontaneous-report disproportionality designs.
Section/Item	#	STROBE Recommendation	Adaptation for FAERS Disproportionality Study	Reported in Manuscript	Page / Section
Title and abstract
Title and abstract	1(a)	Indicate the study's design with a commonly used term in the title or the abstract	FAERS disproportionality study explicitly identified in title ("FDA Adverse Event Reporting System analysis") and abstract Methods	Yes	Title; Abstract Methods
Title and abstract	1(b)	Provide in the abstract an informative and balanced summary of what was done and what was found	Structured abstract: Objectives, Methods, Results, Conclusion	Yes	Abstract (§Abstract)
Introduction
Background/rationale	2	Explain the scientific background and rationale for the investigation being reported	Class-level VEGFi/VEGFRi-PRES association established; within-class gradient not previously tested	Yes	Introduction §1
Objectives	3	State specific objectives, including any prespecified hypotheses	Four prespecified hypotheses (H1-H4) stated in Introduction	Yes	Introduction §1, final paragraph
Methods
Study design	4	Present key elements of study design early in the paper	Observational pharmacovigilance disproportionality analysis of spontaneous reporting database	Yes	Methods §2.1; Abstract Methods
Setting	5	Describe the setting, locations, and relevant dates	FAERS via openFDA API; 2010-Q1 to 2026-Q1; global spontaneous reporting	Yes	Methods §2.1
Participants	6	Give the eligibility criteria, and the sources and methods of selection of participants	ICSRs as units of analysis; inclusion = primary suspect (drugcharacterization=1); 22-drug exact-match query against three openFDA fields (generic_name.exact, brand_name.exact, medicinalproduct.exact)	Yes	Methods §2.1-2.2; Supp Table S1
Variables	7	Clearly define all outcomes, exposures, predictors, potential confounders, and effect modifiers	Outcome: PRES (MedDRA PT-level narrow definition; broad in sensitivity); Exposure: 22 VEGFi/VEGFRi agents; effect modifiers: route, indication	Yes	Methods §2.3; Supp Table S2
Data sources/measurement	8	For each variable of interest, give sources of data and details of methods of assessment	FAERS publicly accessible via openFDA API; MedDRA PT-coded events; ROR/PRR/IC025/EBGM computed from 2×2 tables	Yes	Methods §2.1, §2.4
Bias	9	Describe any efforts to address potential sources of bias	Notoriety/Weber effects, indication channelling, under-reporting, MedDRA misclassification, primary-suspect restriction trade-off, geographic FAERS coverage explicitly discussed in Limitations	Yes	Discussion §4.8 (Limitations)
Study size	10	Explain how the study size was arrived at	All FAERS reports in the query window analyzed; no sampling. 19,980,897 primary-suspect reports; 9,745 PRES PTs	Yes	Results §3.1
Quantitative variables	11	Explain how quantitative variables were handled in the analyses	Disproportionality metrics computed at drug level; reporting interval analyzed as continuous (Weibull, exploratory)	Yes	Methods §2.4-2.5
Statistical methods	12(a)	Describe all statistical methods, including those used to control for confounding	Four disproportionality methods (ROR, PRR, BCPNN-IC with IC025, EBGM); robustness criterion (screening ≥3 of 4; in revision confirmed by Bonferroni and Benjamini-Hochberg FDR correction with IC025>0, Supp Table S11); robustness across pre-specified sensitivity analyses (S1-S6)	Yes	Methods §2.4, §2.6
Statistical methods	12(b)	Describe any methods used to examine subgroups and interactions	Sex-stratified; physician-only sensitivity; post-2014 sensitivity; within-class comparator sensitivity; leave-one-out; pooled subclass	Yes	Methods §2.6; Supp Table S5
Statistical methods	12(c)	Explain how missing data were addressed	Only reports with both drugstartdate and receivedate populated and internally consistent retained for reporting-interval analysis (Weibull); missing demographics handled through complete-case	Yes	Methods §2.5
Statistical methods	12(d)	If applicable, describe analytical methods taking account of sampling strategy	Not applicable; full FAERS query window analyzed	N/A	—
Statistical methods	12(e)	Describe any sensitivity analyses	Six prespecified sensitivity analyses (S1 broad PT; S2 physician-only; S3 post-2014; S4 within-class denominator; S5 leave-one-out; S6 pooled subclass)	Yes	Methods §2.6; Supp Table S5
Results
Participants	13	Report numbers of individuals at each stage of study	19,980,897 primary-suspect reports; 420,386 VEGFi-class; 1,128 VEGFi-PRES; 9,745 total PRES across FAERS	Yes	Results §3.1
Descriptive data	14(a)	Give characteristics of study participants	Primary-suspect report volumes and PRES counts by drug (Table 1)	Yes	Results §3.1; Table 1
Outcome data	15	Report numbers of outcome events or summary measures over time	PRES report counts and disproportionality metrics for all 22 agents (Table 2)	Yes	Results §3.2; Table 2
Main results	16(a)	Give unadjusted estimates and, if applicable, confounder-adjusted estimates and their precision	ROR with 95% CI, PRR, IC025, EBGM reported per drug; signal robustness flagged	Yes	Table 2
Main results	16(b)	Report category boundaries when continuous variables were categorized	Mechanistic subclasses (mAb/decoy, intravitreal, selective VEGFR-TKI, multi-kinase, FGFR-primary) defined a priori per pharmacological characteristics	Yes	Methods §2.2, §2.7; Table 1
Main results	16(c)	If relevant, consider translating estimates of relative risk into absolute risk	Not applicable; disproportionality reflects reporting signal not absolute risk. Explicit interpretive caveat provided	Yes	Discussion §4.8
Other analyses	17	Report other analyses done (e.g. subgroup, sensitivity, interactions)	Exploratory IC50-ROR correlation; reporting-interval Weibull (exploratory); literature concordance scan; all six prespecified sensitivity analyses	Yes	Results §3.4-3.8; Supp Table S5
Discussion
Key results	18	Summarise key results with reference to study objectives	13/22 agents with robust signals (FDR-corrected); selectivity gradient directionally consistent (exploratory); intravitreal null; nintedanib inverse; tivozanib/ramucirumab under-represented in literature	Yes	Discussion §4.1
Limitations	19	Discuss limitations, including sources of potential bias or imprecision	Notoriety/Weber, indication channelling, under-reporting, geographic coverage gaps, misclassification, confounding by HTN/CKD/concomitants, small case counts (tivozanib n=12, nintedanib n=5), reporting interval ≠ true onset, IC50 heterogeneity across assay sources	Yes	Discussion §4.8
Interpretation	20	Give a cautious overall interpretation considering objectives, limitations, multiplicity of analyses, results from similar studies, and other relevant evidence	All findings framed as reporting signals rather than risk; IC50-ROR explicitly exploratory; Weibull explicitly reporting-interval distribution; replication priorities identified	Yes	Discussion §4.1-4.7, §4.9
Generalisability	21	Discuss the generalisability of the study results	FAERS coverage limitations (geographic, specialty) and reporter behaviour discussed; recommendations conditioned accordingly	Yes	Discussion §4.8-4.9
Other information
Funding	22	Give the source of funding and the role of the funders for the present study and, if applicable, for the original study on which the present article is based	No specific funding; statement included in Declarations	Yes	Declarations

## Sheet: S7_READUS_PV_checklist
READUS-PV Reporting Checklist for Disproportionality Analyses of Individual Case Safety Reports
Manuscript: "Posterior reversible encephalopathy syndrome across 22 VEGF-pathway inhibitors in the FDA Adverse Event Reporting System: reporting patterns and reporting-interval characteristics"
Reference: Fusaroli M, Salvo F, Bergvall T, Bate A, Carnovale C, Cracowski JL, Khouri C, Raschi E, et al. The REporting of A Disproportionality analysis for drUg Safety signal detection using individual case safety reports in PharmacoVigilance (READUS-PV): explanation and elaboration. Drug Safety 2024;47:585–599. doi:10.1007/s40264-024-01423-7
Section/Item	#	READUS-PV Recommendation	Reported in Manuscript	Page / Section
Title and abstract
Title	1.1	Identify the study as a disproportionality analysis using ICSR data in the title	Title contains "FDA Adverse Event Reporting System analysis" identifying the data source and study design	Title
Abstract	1.2	Provide a structured abstract including objectives, methods (data source, study population, statistical methods), key results, and conclusions	Abstract structured under Objectives, Methods, Results, Conclusion; FAERS source, 22-drug class, 4 disproportionality methods all specified	Abstract
Introduction
Background and rationale	2.1	Explain the scientific background, including the drug(s), the adverse event(s), and the rationale for the disproportionality analysis	Class-level VEGF-pathway / PRES association established; within-class gradient untested previously	Introduction §1
Objectives	2.2	State specific, prespecified objectives and, if appropriate, hypotheses	Four prespecified hypotheses (H1–H4) presented in Introduction final paragraph	Introduction §1
Methods
Data source	3.1	Describe the data source, including time frame, version, and any preprocessing or curation	FAERS via openFDA API; 2010-Q1 to 2026-Q1; duplicate handling described; query strategy specified	Methods §2.1
Study population	3.2	Define the study population (the units of analysis: reports, drug-report pairs, etc.) and the inclusion/exclusion criteria	Units of analysis: ICSRs as primary suspect (drugcharacterization=1); 22-drug exact-match query; sensitivity restrictions described	Methods §2.1-2.2
Drug exposure ascertainment	3.3	Specify how drugs are identified, including synonyms, brand/generic names, ATC codes, and handling of free-text	Up to 6 synonyms per drug (INN, brand names, investigational codes) queried against three openFDA fields by Boolean OR; uppercase exact match; full dictionary in Supp Table S1	Methods §2.2; Supp Table S1
Event ascertainment	3.4	Specify the source dictionary (e.g., MedDRA) and version, the terms used for event identification, and the level of the hierarchy	MedDRA PT-level; narrow definition (2 PTs); broad definition (5 PTs) for sensitivity only	Methods §2.3; Supp Table S2
Disproportionality measures	3.5	Specify the disproportionality method(s) used, with explicit formulae, thresholds, and rationale for choice	Four methods reported: ROR, PRR, BCPNN-IC with IC025, EBGM; explicit 2x2 table formulae; thresholds (ROR lower CI >1, a ≥3; PRR ≥2 with chi-sq ≥4; IC025 >0; EBGM ≥2); robust signal = ≥3 of 4 positive	Methods §2.4
Confounding and biases	3.6	Describe how confounding by indication, by co-medication, and other reporting biases were addressed	Notoriety/Weber effects, indication channelling, primary-suspect restriction trade-off, MedDRA misclassification, geographic FAERS coverage limitations all addressed explicitly in Discussion §4.8	Methods §2.6 (sensitivity analyses); Discussion §4.8
Subgroup and sensitivity analyses	3.7	Pre-specify any subgroup, sensitivity, or additional analyses	6 prespecified sensitivity analyses (S1-S6) defined a priori; tabulated subset (S1-S4) in Supp Table S5	Methods §2.6; Supp Table S5
Results
Descriptive statistics	4.1	Report total number of reports, distribution of reports by drug/event, demographic distribution where relevant	19,980,897 primary-suspect reports; 9,745 PRES PT reports across FAERS; 420,386 VEGFi-class; 1,128 VEGFi-PRES; per-drug counts in Table 1	Results §3.1; Table 1
Disproportionality results	4.2	Report disproportionality estimates with measures of uncertainty (95% CI or credibility interval); state robust signal classification	ROR with 95% CI, PRR with chi-square, IC025, EBGM all reported per drug in Table 2; robust signal flagged	Results §3.2; Table 2
Sensitivity results	4.3	Report the results of prespecified sensitivity analyses, including direction and magnitude of change	All 6 sensitivity analyses reported; rank stability of top-5 drugs preserved across S1-S4; tabulated in Supp Table S5	Results §3.7; Supp Table S5
Time-to-event-like analyses	4.4	If a time-to-onset analysis is reported, clarify whether it reflects true onset or reporting delay; report descriptors with caveats	Weibull modelling explicitly described as reporting-delay distribution (NOT clinical hazard or time-to-event); shape parameter interpreted as descriptor only	Methods §2.5; Results §3.5; Discussion §4.5
Discussion
Interpretation	5.1	Interpret findings cautiously as reporting signals, NOT as risk estimates or causal associations; consider biological plausibility, prior evidence, and study limitations	All findings consistently framed as "disproportionality signal" / "reporting signal"; word "risk" appears only once and in a strict narrative context; IC50-ROR explicitly labelled exploratory and hypothesis-generating	Discussion §4.1, §4.2, §4.8
Limitations	5.2	Explicitly discuss limitations of spontaneous reporting data, including underreporting, channelling, notoriety/Weber, missing denominators, and event misclassification	Dedicated Limitations subsection covering notoriety/Weber, indication channelling, under-reporting, denominator absence, MedDRA misclassification, small-n agents (tivozanib n=12, nintedanib n=5), geographic coverage gaps (anlotinib in Chinese market)	Discussion §4.8
Generalizability	5.3	Discuss the generalizability of findings beyond the specific reporting system and time window	FAERS coverage limitations explicit (geography, specialty, reporter behaviour); recommendations conditioned on these	Discussion §4.8-4.9
Other information
Funding and conflicts of interest	6.1	Report funding sources and conflicts of interest	No specific funding stated; no competing interests declared	Declarations
Data sharing	6.2	Describe accessibility of raw data, aggregated data, and analytic code	FAERS raw data publicly available via openFDA API; aggregated 2x2 tables provided in Supplementary; analytic code available on reasonable request and to be deposited at persistent DOI on acceptance	Declarations; Methods §2.9

## Sheet: S8_IC50_ROR_robustness
Table S8. Robustness analyses for the exploratory log10 VEGFR-2 IC50 vs log10 ROR Spearman correlation
The Spearman correlation between log10 VEGFR-2 biochemical IC50 and log10 PRES Reporting Odds Ratio across the 11 VEGFR-TKIs with computable ROR was subjected to two complementary robustness analyses: (i) non-parametric bootstrap 95% confidence intervals for ρ using 2,000 resamples with replacement; and (ii) leave-one-out analysis at the drug level. All analyses are exploratory and hypothesis-gen…
Panel A. Spearman ρ with bootstrap 95% CI by prespecified exclusion
Analysis	n	Spearman ρ	p-value	Bootstrap 95% CI
Primary (all 11 VEGFR-TKIs)	11	-0.382	0.247	[-0.93, +0.32]
Sensitivity A: exclude Cabozantinib (MET-primary per FDA label)	10	-0.770	0.009	[-0.99, -0.24]
Sensitivity B: exclude Cabozantinib + Nintedanib (FGFR-primary, non-oncology)	9	-0.883	0.002	[-1.00, -0.47]
Panel B. Drug-level leave-one-out (LOO) analysis: each of 11 drugs iteratively removed; ρ recomputed on remaining 10
Drug dropped	VEGFR-2 IC50 (nM)	PRES ROR	Spearman ρ on remaining 10	p-value
Cabozantinib	0.035	2.00	-0.770	0.0092
Tivozanib	0.21	16.68	-0.285	0.4250
Axitinib	0.25	9.74	-0.321	0.3655
Fruquintinib	2	11.38	-0.321	0.3655
Lenvatinib	4	11.62	-0.321	0.3655
Regorafenib	4.2	4.90	-0.345	0.3282
Nintedanib	21	0.34	-0.370	0.2931
Pazopanib	30	6.05	-0.382	0.2763
Vandetanib	40	5.87	-0.382	0.2763
Sunitinib	80	3.49	-0.345	0.3282
Sorafenib	90	2.71	-0.345	0.3282
Summary: 1 of 11 leave-one-out iterations yielded p < 0.05; significance preserved only when cabozantinib was removed. This demonstrates that the prespecified cabozantinib-excluded correlation is exclusion-sensitive and should be interpreted as exploratory and hypothesis-generating.

## Sheet: S9_lenvatinib_sensitivity
Supplementary Table S9. Sensitivity of the selective-versus-multikinase comparison to the classification of lenvatinib.
Scenario	Selective (n; median ROR)	Multikinase (n; median ROR)	Complete rank separation	MWU one-sided p
A. Lenvatinib = selective (primary)	4; 11.50	6; 4.19	Yes	0.0048
B. Lenvatinib reclassified as multikinase	3; 11.38	7; 4.90	No	0.0333
C. Lenvatinib excluded	3; 11.38	6; 4.19	Yes	0.0119
ROR, reporting odds ratio; MWU, Mann–Whitney U test (one-sided, selective > multikinase). The higher PRES reporting of selective versus multikinase VEGFR-TKIs is statistically significant under all three classification choices (p = 0.005–0.033). Complete rank separation holds when lenvatinib is grouped as selective (primary analysis) or excluded, but is lost when lenvatinib is reclassified as mul…

## Sheet: S10_indication_distribution
Supplementary Table S10. Reported indications of PRES-positive reports for representative agents (openFDA).
Agent	Reported indications among PRES-positive reports (n)	Population
Nintedanib	Idiopathic pulmonary fibrosis (3); interstitial lung disease (2); systemic sclerosis (2)	Non-oncology / fibrotic only
Fruquintinib	Metastatic colorectal / colon / rectal cancer (≈11)	Oncology
Lenvatinib	Endometrial/uterine (≈30); renal cell (≈25); thyroid (≈9); hepatocellular (≈5)	Oncology
Axitinib	Metastatic / renal cell carcinoma (≈14)	Oncology
Tivozanib	Renal cell carcinoma (2)	Oncology
Indication-string frequencies among PRES-positive reports (openFDA drugindication); a report may list more than one indication, and the field reflects all drugs on a report. No denominators — descriptive context only, not a rate comparison. Every nintedanib PRES report carried a non-oncological fibrotic indication and none arose in oncology, whereas the selective VEGFR-TKI reports were uniformly …

[truncated: 1 more sheets: S11_multiplicity_corrected]
